# Supplementary material for: Unveiling Prophage Diversity and Host Interactions in Liberibacter: Genomic Insights for Phage Therapy Against Citrus Huanglongbing
Source: Biology (Basel). 2025 May 20;14(5):576. doi: 10.3390/biology14050576 (PMC12109144; doi:10.3390/biology14050576)
Supplement: Supplementary file 1 [file biology-14-00576-s001.zip]

Archive with 2 entries (2 files):
- SI-figure1.pdf
- SI-table.pdf
